# Supplementary material for: ZNF768 loss amplifies p53 action and reduces lung tumorigenesis in mice
Source: Oncogene. 2025 Mar 25;44(23):1793–804. doi: 10.1038/s41388-025-03352-w (PMC12143977; doi:10.1038/s41388-025-03352-w)
Supplement: Supplementary file 7 — Table S1 [file 41388_2025_3352_MOESM7_ESM.xlsx]

## Sheet: Table S1
Table S1. RNA sequencing analysis in the heart of wild-type
	and ZNF768 null male mice 8h after 4 Gy total body irradiation.
Gene	log2FoldChange	pvalue	padj	FoldChange
Bmp3	-1.65278	1.87096e-09	1.24896e-06	0.318027
Sost	-1.57616	6.70207e-07	0.000203212	0.335373
Pwwp4c	-1.43956	0.00095646	0.0393895	0.368679
Cdh3	-1.41768	4.96175e-07	0.000160474	0.374315
Crb2	-1.41018	0.00143578	0.0517658	0.376263
Npnt	-1.361	2.20783e-07	8.38659e-05	0.389314
Cntf	-1.34024	6.00379e-06	0.00113479	0.394956
Tmem163	-1.22006	1.79707e-06	0.000443298	0.429263
Lad1	-1.21749	4.57197e-08	2.01638e-05	0.430031
Muc16	-1.14988	2.2376e-08	1.20615e-05	0.450664
Krt8	-1.10975	1.32687e-05	0.00200604	0.463376
Upk3b	-1.05462	4.66924e-10	3.57664e-07	0.481424
Cracd	-1.00745	3.96394e-06	0.000901424	0.497425
Cacng6	-1.00398	9.51263e-05	0.00791124	0.498622
Lingo1	-0.982577	8.54418e-05	0.00731483	0.506075
Lmntd1	-0.966533	5.37124e-05	0.00531789	0.511734
Pdzrn4	-0.96644	2.94049e-05	0.00339649	0.511767
Sall1	-0.959542	0.000200865	0.0137458	0.51422
Vwc2	-0.940496	5.81882e-05	0.00564581	0.521054
Mok	-0.935797	0.00115395	0.0453565	0.522754
Cyp2f2	-0.921324	0.00326912	0.0867507	0.528024
Gpm6a	-0.906163	1.52616e-08	8.88471e-06	0.533602
Dkk3	-0.845511	0.00146002	0.0523379	0.556513
Lrrn4	-0.837415	1.86106e-05	0.00255527	0.559645
Ptgfr	-0.784618	5.99064e-06	0.00113479	0.580506
Clcn1	-0.780669	2.44623e-07	8.68351e-05	0.582097
Ncam1	-0.769462	3.53814e-05	0.00396108	0.586636
Aif1l	-0.759945	6.09184e-05	0.00573167	0.590519
Hcn1	-0.759886	0.000243091	0.0155857	0.590543
Hif3a	-0.748583	6.54596e-05	0.00599182	0.595188
Slc7a7	-0.7386	7.14492e-06	0.00128379	0.59932
A2m	-0.736674	0.000561282	0.0264366	0.600121
Npr3	-0.72558	1.16556e-10	9.97854e-08	0.604754
Adcy1	-0.724034	0.000261473	0.0160569	0.605402
Slc39a8	-0.721614	8.66791e-07	0.000257455	0.606419
Ccn4	-0.720863	0.000183072	0.0129341	0.606734
Itgb4	-0.715239	0.000107295	0.00858008	0.609104
Ccn3	-0.677825	0.000131218	0.00994658	0.625107
Sytl2	-0.669514	0.000856851	0.0368953	0.628718
Pcdhb12	-0.65947	0.00101297	0.040952	0.633111
Smoc1	-0.658732	4.89714e-06	0.000989902	0.633435
Itga8	-0.655997	5.054e-05	0.00507282	0.634637
Tro	-0.650385	6.13745e-05	0.00573167	0.63711
Tpsb2	-0.638587	0.000887921	0.0375663	0.642342
Grin2c	-0.637357	0.00137274	0.0505795	0.64289
Gm15280	-0.627152	2.70101e-06	0.000655176	0.647453
Rp1	-0.623188	0.000574983	0.0269077	0.649235
Adcy3	-0.619293	0.000964706	0.0395502	0.65099
Cdh22	-0.598647	1.02365e-05	0.00165536	0.660373
Gpc3	-0.59789	9.55903e-07	0.000278244	0.660719
Msln	-0.59468	3.13312e-05	0.00353484	0.662191
Tmem119	-0.588582	6.64121e-05	0.00604101	0.664996
Cpne5	-0.569925	0.00144079	0.0517759	0.673652
Exoc3l2	-0.564404	0.00064062	0.0291362	0.676234
Bst1	-0.557955	0.000121311	0.00934155	0.679264
Lrp2	-0.552336	0.000646777	0.0293246	0.681915
Ahsg	-0.546758	0.00188164	0.0616787	0.684557
Plvap	-0.540756	0.000220629	0.0147295	0.687411
Cngb3	-0.520758	3.89364e-05	0.00419763	0.697006
Cfap61	-0.520498	0.000389828	0.0206311	0.697131
Acss3	-0.51762	0.00059503	0.0274923	0.698523
Il18r1	-0.514851	0.00135435	0.050097	0.699865
Zfp462	-0.514034	0.00255117	0.0756206	0.700262
Acvr2b	-0.507732	7.01197e-05	0.00629952	0.703327
Gng2	-0.506601	0.00053604	0.0258209	0.703879
Sema3d	-0.505901	6.26054e-06	0.00115876	0.70422
Gm10033	-0.504156	0.000142291	0.0105122	0.705073
Smpd3	-0.50379	0.000188662	0.0132646	0.705252
Cracdl	-0.491063	0.000531232	0.0256862	0.711501
Scrn1	-0.48886	3.60149e-05	0.00399091	0.712588
Angpt1	-0.476099	1.13174e-06	0.000311395	0.718919
Tmem108	-0.472708	0.000253143	0.0158372	0.720611
Or5m3b	-0.47169	8.34061e-06	0.00144511	0.721119
Tet1	-0.469972	0.00124721	0.047467	0.721979
Psd3	-0.468414	1.17746e-06	0.000317346	0.722759
Nrtn	-0.467917	4.38995e-08	1.9966e-05	0.723008
Inmt	-0.467073	4.39552e-05	0.00463568	0.723431
Tnk2	-0.466918	2.36103e-07	8.5906e-05	0.723509
Drd2	-0.46353	0.00107133	0.0427184	0.72521
Rasd2	-0.457037	2.08344e-05	0.00270736	0.728481
Nudt1	-0.448434	0.00324756	0.0867507	0.732838
Slc17a7	-0.448215	6.1436e-05	0.00573167	0.732949
Npy1r	-0.447428	0.000362798	0.0202361	0.733349
Cacna2d2	-0.440682	0.00202747	0.065724	0.736786
Col4a6	-0.433328	0.00298732	0.0829723	0.740551
Slco2a1	-0.42993	8.00339e-05	0.00701695	0.742298
Stard10	-0.42982	0.0028852	0.0812208	0.742354
Ubxn10	-0.429105	0.000508922	0.0250462	0.742722
Grk3	-0.420279	1.55978e-05	0.00224763	0.74728
Gpx3	-0.415586	0.000370718	0.0202836	0.749715
Cfh	-0.412753	2.19148e-08	1.20615e-05	0.751188
Vwf	-0.41143	4.42068e-06	0.000959821	0.751878
Reck	-0.410546	2.87227e-05	0.00337121	0.752339
Hpgd	-0.410048	9.47237e-05	0.00791124	0.752598
C2	-0.408989	0.00237523	0.0729955	0.753151
B3gnt2	-0.408588	0.00042051	0.0216501	0.75336
Pam	-0.406251	0.00037987	0.0204643	0.754582
Olfml1	-0.401024	0.000419901	0.0216501	0.757321
Cfp	-0.399245	1.98071e-05	0.00262067	0.758255
Ptprf	-0.399157	0.000410128	0.0213179	0.758301
Ramp1	-0.394583	0.00183748	0.0605945	0.760709
Phkg1	-0.391254	1.49444e-05	0.00217501	0.762467
Vrk2	-0.390391	0.00122352	0.0471989	0.762923
Fmod	-0.379052	9.96779e-06	0.00163001	0.768943
Lmod1	-0.378452	0.0010205	0.0410286	0.769262
Cytl1	-0.377874	0.000329692	0.0192705	0.769571
C4b	-0.377246	0.000383626	0.0205268	0.769906
Gucy1a1	-0.371863	1.08659e-06	0.000310082	0.772784
Map3k1	-0.367854	4.18152e-06	0.000936274	0.774934
Spats2l	-0.36765	0.000375138	0.0202965	0.775044
Sumf2	-0.365696	0.00141272	0.0515306	0.776094
Wfikkn2	-0.365331	2.80818e-05	0.00335003	0.776291
Adamts6	-0.364106	0.00279971	0.080053	0.77695
Amy1	-0.36259	0.000323005	0.0189557	0.777767
Col14a1	-0.360134	0.000420983	0.0216501	0.779092
Bet1	-0.356111	0.000282413	0.0169146	0.781268
Slc16a12	-0.356054	0.000835073	0.0360642	0.781298
Smad6	-0.355507	0.000829938	0.0359492	0.781595
Pdlim3	-0.355364	2.49372e-05	0.00307573	0.781672
Aebp1	-0.353584	4.38934e-06	0.000959821	0.782638
Col18a1	-0.351512	0.000208784	0.0141332	0.783762
Rrad	-0.34749	2.72124e-05	0.00332024	0.78595
Rbp1	-0.347074	0.000580452	0.0270766	0.786177
Kcnj3	-0.34665	9.96272e-05	0.00802943	0.786408
Cdh11	-0.345219	0.00351952	0.0897513	0.787188
Slc36a2	-0.343091	5.60305e-05	0.00550992	0.788351
Aplp1	-0.3422	0.00244617	0.0735301	0.788838
Adam23	-0.337709	0.00141071	0.0515306	0.791297
Egflam	-0.335748	8.30493e-05	0.00719464	0.792373
Socs3	-0.332423	0.000711689	0.031483	0.794202
Zfp729a	-0.329401	0.000253542	0.0158372	0.795867
Adgra3	-0.326905	0.00109467	0.0434108	0.797245
St6gal1	-0.325383	0.000707962	0.0314137	0.798086
Tbx5	-0.32158	0.000277364	0.0166808	0.800193
Slit3	-0.319712	2.28223e-05	0.00291365	0.80123
Abca12	-0.313923	0.00215398	0.0687477	0.804451
Zfp579	-0.310339	0.00236891	0.0729955	0.806452
Tcaf1	-0.309689	0.000113371	0.00891891	0.806816
Slit2	-0.308475	0.00131682	0.0494983	0.807495
Olfm1	-0.308395	0.00238624	0.0729955	0.80754
Ptch1	-0.307498	0.000672747	0.0303132	0.808042
Calcrl	-0.304827	4.9795e-06	0.00099008	0.809539
2410039M03Rik	-0.304723	0.000539522	0.0258209	0.809598
Edrf1	-0.304333	0.000563726	0.026466	0.809817
Csrp2	-0.300825	0.00202763	0.065724	0.811788
Plxnb1	-0.299124	6.86261e-05	0.00620363	0.812746
Iigp1	-0.298665	0.00026185	0.0160569	0.813004
Armh4	-0.298542	0.000194663	0.0136191	0.813073
Fmo2	-0.295433	0.000904926	0.0377372	0.814828
Ifi27l2a	-0.291043	0.00321477	0.0867507	0.817311
Foxc1	-0.290347	0.000886349	0.0375663	0.817705
Sv2a	-0.289918	0.00239533	0.0729955	0.817948
Adam22	-0.289495	0.00234416	0.0724351	0.818188
Qpct	-0.288167	0.00233007	0.0723065	0.818942
Igfbp6	-0.28765	0.000520908	0.0253555	0.819236
Eps8	-0.284936	0.000441416	0.0224628	0.820778
Plxnb3	-0.283354	0.00309114	0.084884	0.821678
Atp2a3	-0.282509	4.58652e-05	0.00476802	0.82216
Phip	-0.280503	5.10572e-05	0.00508964	0.823304
Tppp3	-0.280238	0.00119223	0.0462712	0.823455
Klhl33	-0.27882	0.00017086	0.0121897	0.824265
Epb41l3	-0.273449	0.000373735	0.020296	0.827339
Acsl6	-0.272407	0.00242729	0.073292	0.827937
Chrm2	-0.271051	3.06405e-07	0.000106177	0.828716
Sgsm3	-0.26975	0.000399459	0.0209882	0.829463
Vcam1	-0.268613	9.48954e-05	0.00791124	0.830117
Hspbap1	-0.268432	0.00171771	0.0585468	0.830222
Wls	-0.266841	5.88796e-07	0.00018629	0.831137
Tmem39a	-0.264759	0.000528854	0.0256565	0.832338
Mme	-0.26418	0.000245477	0.0156495	0.832672
Fgfrl1	-0.263901	9.86359e-05	0.00801982	0.832833
Snapc4	-0.263137	0.000381052	0.0204643	0.833274
Tm4sf1	-0.260512	0.000556784	0.0263099	0.834791
Sptbn5	-0.258579	0.00397171	0.0971501	0.835911
Zfp521	-0.257131	0.000302699	0.0179815	0.83675
Nsun3	-0.256981	0.00365145	0.0920106	0.836837
Spock2	-0.2566	0.00327561	0.0867507	0.837058
Scara3	-0.255906	0.00414421	0.0998591	0.837461
Rarres2	-0.254094	0.000262807	0.0160569	0.838514
Man2a1	-0.254087	0.000109939	0.00869594	0.838518
Spta1	-0.250532	0.000154051	0.0111545	0.840586
Sort1	-0.24802	0.000958079	0.0393895	0.842051
Myl9	-0.246099	0.00168533	0.0577136	0.843173
Ncald	-0.245717	0.00188844	0.0617626	0.843396
Fbln1	-0.245303	3.0385e-06	0.000713264	0.843639
Ppl	-0.24417	2.76041e-05	0.00332024	0.844301
Mtr	-0.242706	0.000134608	0.0101507	0.845158
Ctnnal1	-0.241046	4.06847e-05	0.00435387	0.846132
Cspg4b	-0.23974	0.00362443	0.0918989	0.846898
Pgm5	-0.23819	1.39945e-11	1.45482e-08	0.847808
Pdgfra	-0.235804	1.10028e-05	0.00172188	0.849212
Cd82	-0.235566	0.00122586	0.0471989	0.849351
Epha4	-0.233446	7.55683e-06	0.00134124	0.850601
Zcchc8	-0.231152	0.000213706	0.0143995	0.851954
Tmem98	-0.229197	0.00176241	0.0593752	0.85311
Fn1	-0.226413	0.00338728	0.0880876	0.854757
Apoe	-0.22617	2.9167e-05	0.00339597	0.854902
Tmem252	-0.225428	3.5606e-08	1.72737e-05	0.855341
Sned1	-0.223195	0.00339974	0.0881992	0.856666
Dpt	-0.222728	1.06768e-05	0.00169296	0.856943
Ucp2	-0.221311	0.00326267	0.0867507	0.857786
Smim3	-0.218779	0.00284853	0.0808797	0.859292
Clu	-0.216803	1.07017e-05	0.00169296	0.86047
Fzd7	-0.215713	0.00241159	0.0731214	0.86112
Antxr2	-0.212134	0.000372315	0.0202947	0.863259
Sox4	-0.211002	0.00215077	0.0687477	0.863937
Vma21	-0.208451	0.00204863	0.0661105	0.865466
Igfbp5	-0.208216	3.79185e-06	0.000875977	0.865607
Npr1	-0.206262	2.48034e-05	0.00307573	0.86678
Nudt4	-0.205787	0.000201172	0.0137458	0.867066
Arhgef17	-0.205289	6.72654e-06	0.00122373	0.867365
Lifr	-0.202695	0.000385409	0.0205467	0.868926
Zcchc14	-0.202521	1.18527e-05	0.00181583	0.86903
Eln	-0.201971	0.000246237	0.0156495	0.869362
Atl2	-0.200203	8.65438e-06	0.0014646	0.870428
Ccbe1	-0.198579	0.00275274	0.0793333	0.871409
C1ra	-0.197899	0.00133063	0.0496562	0.871819
Sft2d2	-0.197358	0.000352933	0.0200648	0.872146
Ccng2	-0.197233	0.00233635	0.0723472	0.872222
Aldh1a1	-0.195452	0.00382726	0.0952171	0.873299
Anxa1	-0.194361	0.000930922	0.0387104	0.87396
Chd6	-0.193283	0.000705914	0.0314137	0.874613
6430548M08Rik	-0.192352	0.00293001	0.081849	0.875178
C3	-0.191783	0.00258768	0.0760829	0.875523
Cd302	-0.191054	0.00292305	0.0818117	0.875965
Abhd18	-0.186197	0.000702543	0.0313645	0.878919
Cped1	-0.18431	0.00257388	0.0759844	0.88007
Cgnl1	-0.182612	0.000717392	0.0316391	0.881106
Ccdc6	-0.180694	0.00216464	0.0689192	0.882279
Sh3bgrl	-0.18033	0.000228322	0.0150335	0.882501
Pdzd2	-0.179779	0.00166633	0.0577136	0.882838
Kcnj5	-0.17633	0.00177272	0.0595848	0.884951
Tmx1	-0.17469	0.000403281	0.0211128	0.885958
Colec12	-0.171985	0.00133588	0.0496968	0.88762
Tgfbi	-0.171223	0.000881244	0.0375663	0.88809
Ahnak2	-0.170016	0.000363838	0.0202361	0.888833
Ptgfrn	-0.16944	0.00364984	0.0920106	0.889188
Kank1	-0.167948	0.00167879	0.0577136	0.890108
Tppp	-0.167315	0.00245033	0.0735301	0.890498
Atp6ap2	-0.161742	0.00100534	0.0407568	0.893945
Dstn	-0.160806	0.00062374	0.0286259	0.894525
Tfpi	-0.156587	0.00255671	0.0756308	0.897145
Cdc27	-0.156147	0.00174359	0.0588776	0.897418
Mgp	-0.155303	0.00246676	0.0737333	0.897944
Fads1	-0.151696	0.00398497	0.0973108	0.900191
Gnai3	-0.147874	0.00173879	0.0588518	0.902579
Tmem59	-0.14739	0.00401081	0.0977778	0.902882
Rbm3	-0.14708	0.0024495	0.0735301	0.903077
Lum	-0.143327	0.00381113	0.0950987	0.905429
Fig4	-0.140353	0.00187296	0.0615328	0.907297
Cd2ap	-0.135473	0.00239943	0.0729955	0.910371
Ecm2	-0.134985	0.00278621	0.0798238	0.91068
Sntb2	-0.133106	0.00246723	0.0737333	0.911866
Pbrm1	-0.132	0.00333191	0.0878376	0.912566
Esyt2	-0.130937	0.00239863	0.0729955	0.913238
Rbpms2	-0.129198	0.00277082	0.0796967	0.91434
Mtus2	-0.128559	0.000363877	0.0202361	0.914745
Lclat1	-0.126246	0.00278266	0.0798238	0.916212
Laptm4b	-0.124592	0.00266145	0.0770073	0.917264
Pde3a	-0.122937	0.0010158	0.0409526	0.918316
Tm9sf3	-0.122401	0.00119065	0.0462712	0.918658
Ppm1l	-0.121732	0.00341865	0.0882181	0.919083
Vcpip1	-0.120733	0.004036	0.0982273	0.91972
Cavin2	-0.118951	0.00313638	0.0855545	0.920857
Nsd1	-0.115715	0.00409419	0.0993114	0.922925
Vps13a	-0.11557	0.0040499	0.098401	0.923018
Copa	-0.112644	0.000223016	0.0147575	0.924892
Selenop	-0.110285	0.0028256	0.0804769	0.926405
Oxr1	-0.108846	0.00230995	0.0720846	0.927329
Clcn3	-0.107626	0.00335219	0.0880606	0.928114
Mylk3	-0.104824	2.42534e-05	0.00304297	0.929919
Dcn	-0.100199	0.00225314	0.0709788	0.932904
B4galt1	-0.0986208	0.00153137	0.0540962	0.933925
Gas6	-0.0973638	3.67306e-05	0.00401937	0.934739
Gabra3	-0.0476925	0.00387212	0.0958415	0.967483
Opn4	-0.0448585	0.00416324	0.0999953	0.969385
Cyp2s1	-0.0437119	0.000117876	0.00912533	0.970156
Ccr5	-0.0408028	0.00178636	0.05963	0.972114
Krt19	-0.0395453	0.000475792	0.0238782	0.972962
Haao	-0.0370137	9.58127e-06	0.00158461	0.97467
Gata5	-0.0350808	0.00324926	0.0867507	0.975977
Hamp	-0.0337851	0.00067932	0.0305149	0.976854
Pcdh20	-0.033603	0.00156808	0.0551252	0.976977
Slc1a7	-0.0324319	0.00217902	0.0690925	0.977771
Sdk1	-0.0314914	0.000241514	0.0155531	0.978408
Aox3	-0.029891	0.00269643	0.0778648	0.979494
Rbp4	-0.0288064	0.0003587	0.0202346	0.980231
Rxfp1	-0.0285582	0.00184023	0.0605945	0.9804
Itih2	-0.0283022	0.000880936	0.0375663	0.980574
Pkhd1l1	-0.0280924	0.001242	0.047467	0.980716
Camk1g	-0.0274189	0.000351886	0.0200648	0.981174
Has1	-0.0263124	0.00287597	0.0811715	0.981927
Fmo3	-0.0260037	0.000367215	0.0202441	0.982137
Crp	-0.0239592	0.000550981	0.0261204	0.98353
Gbp8	-0.020083	0.00303152	0.0837204	0.986176
Bnc1	-0.0192449	0.00260754	0.0765123	0.986749
Myl7	-0.0187055	0.00180829	0.0598134	0.987118
Faim2	-0.0184729	0.00153924	0.0542424	0.987277
Fgf12	-0.0182765	0.00240242	0.0729955	0.987412
Zp2	-0.0168933	0.00344206	0.088665	0.988359
Cyp2d9	-0.0164206	0.00287787	0.0811715	0.988683
Pdhb	0.0732086	0.00263242	0.076778	1.05205
Eif3a	0.0827816	0.00133854	0.0496968	1.05906
Immt	0.0830171	0.00161164	0.0562488	1.05923
Naca	0.0861966	0.00179523	0.0597304	1.06157
Mtfr1l	0.0888019	0.00281567	0.0803514	1.06349
Mrpl3	0.0914758	0.00178466	0.05963	1.06546
Rps24	0.091928	0.00347545	0.0890522	1.06579
Rgs5	0.0945727	0.00118918	0.0462712	1.06775
Rab7	0.0955983	0.00227077	0.0712258	1.06851
Pdlim5	0.0960421	0.000145529	0.0106346	1.06884
mt-Co3	0.0986857	0.00102663	0.0411615	1.0708
Pabpc4	0.0996484	0.00014496	0.0106346	1.07151
Dpp9	0.100444	0.00327834	0.0867507	1.0721
Usp2	0.101017	0.00412113	0.0994675	1.07253
Myoz2	0.101973	0.00262666	0.076778	1.07324
Smg5	0.102142	0.00393364	0.0963807	1.07337
Coq10a	0.102551	0.00381597	0.0950987	1.07367
C1qbp	0.103334	0.00304902	0.0838854	1.07425
Sh3glb1	0.104015	0.00168052	0.0577136	1.07476
Pln	0.104142	0.00035166	0.0200648	1.07485
Ppa2	0.104596	0.00141699	0.0515526	1.07519
Actn2	0.105862	0.000141544	0.0105104	1.07614
Fxr1	0.106779	0.000196056	0.0136191	1.07682
Dab2ip	0.107088	0.00341057	0.088217	1.07705
Phldb1	0.108418	0.00385048	0.0956312	1.07805
mt-Nd4	0.109834	0.000508359	0.0250462	1.0791
Ptcd2	0.109972	0.00346118	0.0888432	1.07921
Mrps36	0.112083	0.00170176	0.0581395	1.08079
Wipi1	0.113137	0.00180267	0.0597631	1.08158
Chd9	0.113197	0.00390675	0.0960455	1.08162
Acot13	0.113696	0.0024268	0.073292	1.082
Sec31a	0.113979	0.00220865	0.0698796	1.08221
Fhip1a	0.11414	0.00390165	0.0960455	1.08233
Pkp2	0.114367	0.000904539	0.0377372	1.0825
Kremen1	0.114872	0.00162453	0.0565632	1.08288
Ttc7b	0.115266	0.00226768	0.0712258	1.08317
Dync1li1	0.117027	0.00311475	0.085371	1.0845
Pgm1	0.117394	0.00108969	0.0433316	1.08477
Cdc42bpb	0.118568	0.00338711	0.0880876	1.08566
mt-Cytb	0.118876	0.000247381	0.0156539	1.08589
Rhob	0.118922	0.00228474	0.0715099	1.08592
Bzw2	0.119022	0.00204379	0.0661008	1.086
Coq9	0.119367	0.000109794	0.00869594	1.08626
Tmem134	0.119746	0.00417048	0.0999953	1.08654
Uba52rt	0.120875	0.000894217	0.037614	1.08739
Rasl10b	0.121257	0.0037034	0.0930903	1.08768
Eif3h	0.121674	9.98576e-05	0.00802943	1.088
Lrrc2	0.121803	0.00139858	0.0514014	1.08809
Hsdl2	0.121889	0.00324226	0.0867507	1.08816
Mrps18a	0.122348	0.00249361	0.0742167	1.0885
Des	0.122379	0.000322923	0.0189557	1.08853
Cd300lg	0.12268	0.00388229	0.0959301	1.08876
Car14	0.12295	0.0029645	0.082496	1.08896
Oxsr1	0.123848	0.000428676	0.0219681	1.08964
Capns1	0.123934	4.12278e-05	0.00437978	1.0897
Eno1	0.12423	0.00258071	0.0760315	1.08993
Cox6b1	0.124691	0.00352123	0.0897513	1.09027
Msl3	0.125004	0.00114709	0.0452432	1.09051
Cat	0.125093	0.00143695	0.0517658	1.09058
Gpx4	0.125417	0.00285085	0.0808797	1.09082
Ndufa12	0.12744	0.00113758	0.0449902	1.09235
Cdkn1a	0.127445	0.00192145	0.0626551	1.09236
Abhd12	0.128253	0.00266047	0.0770073	1.09297
Plin3	0.130478	0.00211842	0.0680605	1.09466
Acsl1	0.13148	1.92417e-05	0.002593	1.09542
Nkiras2	0.131987	0.00179758	0.0597304	1.0958
Ginm1	0.132988	0.000984727	0.0402571	1.09656
Vps28	0.133022	0.00205805	0.0662675	1.09659
Esam	0.133203	0.000352518	0.0200648	1.09673
Wdr5	0.13383	0.00153128	0.0540962	1.0972
Dynlrb1	0.133867	0.00324323	0.0867507	1.09723
Nelfcd	0.135293	0.00362203	0.0918989	1.09832
Trim72	0.135713	0.000405048	0.0211293	1.09864
Acad11	0.137059	7.23981e-05	0.0064643	1.09966
Maea	0.138812	0.00333752	0.0878376	1.101
Atp1b1	0.139647	0.00022953	0.0150335	1.10164
Adgrg1	0.140379	0.00025574	0.0158793	1.10219
Hcfc1r1	0.142679	0.00264578	0.0768596	1.10395
Gramd1a	0.1428	0.00291614	0.0817754	1.10405
Dnajc2	0.14284	0.00375287	0.094009	1.10408
Polr2l	0.143195	0.00158502	0.0555036	1.10435
2310061I04Rik	0.143669	0.000778844	0.033938	1.10471
Tns2	0.14441	0.00146611	0.0524269	1.10528
mt-Atp6	0.145664	1.95738e-05	0.00261355	1.10624
Adprh	0.145972	0.00148953	0.053134	1.10648
Kcnip2	0.146426	0.000128853	0.00981845	1.10682
Smyd2	0.146435	0.00285662	0.0808856	1.10683
Hspb1	0.14763	0.00151213	0.0536769	1.10775
Myh7	0.147737	0.00328795	0.0868472	1.10783
Rilpl1	0.148115	3.04841e-05	0.00346614	1.10812
Rmnd1	0.14821	0.00178236	0.05963	1.10819
Wnk1	0.148419	0.00295559	0.0824054	1.10835
4833439L19Rik	0.148931	9.69254e-05	0.00796555	1.10875
Cryab	0.149057	0.000275172	0.0166176	1.10884
Fabp3	0.149583	0.00173283	0.0588518	1.10925
Syk	0.151149	0.00017066	0.0121897	1.11045
Ablim3	0.151613	0.000777062	0.033938	1.11081
Sugp2	0.153971	0.00389418	0.0960455	1.11263
Gm8113	0.154098	0.000396684	0.0209179	1.11273
Sh3kbp1	0.156734	0.00364681	0.0920106	1.11476
Strap	0.157038	5.18976e-06	0.00100709	1.115
Gtf3a	0.157863	0.00325715	0.0867507	1.11563
Cdc23	0.15794	0.00348725	0.0891977	1.11569
Ank1	0.158242	0.000614534	0.0283036	1.11593
Tcim	0.158414	0.0033732	0.0880876	1.11606
Dpy30	0.158626	0.00376165	0.0940671	1.11622
Hspb7	0.159244	0.00023138	0.0150335	1.1167
Ipmk	0.160114	0.00289194	0.0812536	1.11738
Ldb3	0.16237	2.84269e-05	0.00336362	1.11912
Wdr1	0.162633	0.000489811	0.0243301	1.11933
Ak1	0.162706	7.77805e-05	0.00686071	1.11938
Lbh	0.16353	0.000952939	0.0393895	1.12002
Slain2	0.164891	0.00124913	0.047467	1.12108
Bri3bp	0.164931	0.00324367	0.0867507	1.12111
Plin2	0.165089	0.000540808	0.0258209	1.12124
Twf2	0.165101	0.000541114	0.0258209	1.12124
Myo9b	0.165374	4.81797e-05	0.00493808	1.12146
Shank3	0.166149	0.00105864	0.0423281	1.12206
Psmb2	0.166317	9.19407e-05	0.00777968	1.12219
Prune1	0.168461	0.000205235	0.0139579	1.12386
Dglucy	0.168589	0.000264784	0.0160569	1.12396
Napa	0.168618	0.00131959	0.0494983	1.12398
Coro6	0.169428	1.38548e-05	0.00205758	1.12461
Tle5	0.171167	0.000116244	0.00909576	1.12597
Rab3d	0.171178	0.00254337	0.0755432	1.12598
Cpsf1	0.171226	0.00304609	0.0838854	1.12601
Uchl3	0.171492	0.00163248	0.0567043	1.12622
Tspan9	0.173739	0.00365413	0.0920106	1.12798
Bicra	0.175347	0.00411263	0.0994274	1.12924
Tmem63b	0.176289	0.00034781	0.0200648	1.12997
Lrba	0.176619	0.00125432	0.04754	1.13023
Ankrd50	0.17668	0.000890693	0.0375743	1.13028
P4ha2	0.180585	0.00038811	0.0206151	1.13334
Urm1	0.181063	0.00335809	0.0880606	1.13372
Lpcat3	0.181922	0.00158647	0.0555036	1.13439
Asap2	0.18307	0.00124871	0.047467	1.1353
Fam222b	0.18343	0.00322617	0.0867507	1.13558
Pdlim1	0.18584	0.00140631	0.0515306	1.13748
Zfp366	0.185854	0.00263234	0.076778	1.13749
Rras2	0.186704	0.000223076	0.0147575	1.13816
Noct	0.187772	0.000230776	0.0150335	1.139
Aagab	0.18819	0.00392108	0.0962351	1.13933
Plaat1	0.190047	0.000550069	0.0261204	1.1408
Nr1d1	0.190369	0.000592379	0.027457	1.14106
Nrap	0.19043	2.56494e-08	1.2889e-05	1.1411
P2ry2	0.190443	0.00313664	0.0855545	1.14111
Mb	0.194618	1.9214e-05	0.002593	1.14442
Tead1	0.194754	6.41811e-07	0.000198743	1.14453
Pdhx	0.195648	1.33699e-05	0.00200604	1.14524
Tomm5	0.196552	0.000365241	0.0202361	1.14596
Sh2d3c	0.196939	0.00149906	0.0533431	1.14626
Kmt2d	0.198287	0.00386271	0.0957716	1.14734
Cdk10	0.198733	0.000638323	0.0291227	1.14769
mt-Co2	0.199545	9.74211e-05	0.00796555	1.14834
Mrps23	0.200043	0.000122776	0.00940467	1.14873
Strn	0.200479	0.000319711	0.0189149	1.14908
Itga6	0.201695	2.92718e-06	0.000698396	1.15005
Camk2b	0.201991	0.00168453	0.0577136	1.15029
Mief1	0.202851	0.00223708	0.0706258	1.15097
Taf6	0.202929	6.24457e-05	0.00577697	1.15103
Dlgap4	0.205887	0.00130322	0.0491374	1.1534
Ints4	0.205956	0.000625466	0.0286259	1.15345
Abcf1	0.206574	0.00011787	0.00912533	1.15394
Tnik	0.206887	0.00214241	0.0686798	1.1542
Hspb6	0.209109	2.32921e-05	0.00294777	1.15597
Mrps5	0.209352	0.000365679	0.0202361	1.15617
Tsr1	0.209471	7.28925e-05	0.00646876	1.15626
Mlx	0.210477	0.00338331	0.0880876	1.15707
Sipa1	0.212107	0.00316455	0.0860224	1.15838
Dnajc4	0.215034	0.00075624	0.0331515	1.16073
Alad	0.215571	0.000516915	0.0252456	1.16116
Rai1	0.218069	0.000358598	0.0202346	1.16318
Trpv4	0.219747	0.0011562	0.0453565	1.16453
Popdc3	0.220234	0.000136495	0.01024	1.16492
Erbb3	0.221791	0.000169161	0.0121879	1.16618
Xirp2	0.222334	1.13398e-06	0.000311395	1.16662
Myl12a	0.223687	6.54164e-08	2.7202e-05	1.16771
Mif	0.224396	4.55521e-05	0.00476802	1.16829
Mical2	0.225431	0.000470702	0.0237141	1.16913
Gimap6	0.226852	1.13604e-05	0.00175893	1.17028
Ccdc159	0.228588	0.00316806	0.0860224	1.17169
Pik3r6	0.228707	0.002385	0.0729955	1.17178
Dhx32	0.231186	1.71948e-05	0.00238337	1.1738
Tmem131l	0.232548	0.00100008	0.040657	1.17491
Gpat3	0.233901	0.000583945	0.0271525	1.17601
Tmem150a	0.234581	6.00277e-05	0.00573167	1.17656
Mrps18b	0.235944	4.55048e-06	0.000959821	1.17768
Carf	0.23725	0.00410906	0.0994274	1.17874
Snrk	0.238486	1.59259e-05	0.0022724	1.17975
Hspb8	0.239248	1.48572e-08	8.88471e-06	1.18038
Plekho1	0.241038	0.000348676	0.0200648	1.18184
Ube3b	0.242869	9.18989e-11	8.35935e-08	1.18334
Dhodh	0.243637	0.0023289	0.0723065	1.18397
Dffa	0.245866	0.000200719	0.0137458	1.1858
Rgcc	0.246505	0.00014614	0.0106346	1.18633
Comt	0.248989	8.65135e-06	0.0014646	1.18837
Fblim1	0.249445	8.09106e-05	0.00705133	1.18875
Cavin4	0.25048	3.63579e-11	3.52769e-08	1.1896
4930523C07Rik	0.251247	0.00216882	0.0689192	1.19024
Rrp12	0.252451	0.00043059	0.0219888	1.19123
Nfu1	0.253271	3.61963e-05	0.00399091	1.19191
Vars2	0.255225	0.00167141	0.0577136	1.19352
Dvl3	0.257252	3.3854e-07	0.000114584	1.1952
Tpcn1	0.262716	7.97772e-06	0.00139889	1.19974
Tnfrsf12a	0.263651	0.00263972	0.0768371	1.20051
Klhdc7a	0.264168	0.000173235	0.0122988	1.20094
Ube2d1	0.265789	1.6432e-05	0.00229953	1.20229
Apold1	0.267261	0.000933942	0.0387253	1.20352
Zmat2	0.270971	6.28983e-06	0.00115876	1.20662
Lmod3	0.273813	5.9817e-05	0.00573167	1.209
Nabp1	0.274	2.06334e-05	0.0027054	1.20916
Irak2	0.274022	0.00299583	0.0830502	1.20917
Prune2	0.27564	3.72908e-08	1.75074e-05	1.21053
Hivep3	0.27845	0.000137875	0.0102905	1.21289
Adprhl1	0.27996	1.88794e-09	1.24896e-06	1.21416
Klc2	0.282916	1.04578e-11	1.17079e-08	1.21665
Gm10221	0.287206	0.000349333	0.0200648	1.22028
Sap30bp	0.290129	0.00344934	0.0886955	1.22275
Tmc7	0.290559	0.00044691	0.0226632	1.22311
Sparcl1	0.290948	6.52912e-08	2.7202e-05	1.22344
Zfp706	0.301654	1.67356e-06	0.000419947	1.23256
Masp1	0.302349	0.000264269	0.0160569	1.23315
Mogs	0.302459	0.000720211	0.0316675	1.23324
Myot	0.303143	4.94544e-05	0.00499833	1.23383
Slc37a1	0.305678	1.63108e-05	0.00229953	1.236
Ppm1e	0.306055	2.98846e-05	0.00342473	1.23632
Nsun5	0.312665	0.00192434	0.0626551	1.242
Dhx33	0.314202	4.67502e-05	0.00482555	1.24332
Mdm1	0.315925	0.00313908	0.0855545	1.24481
Gm49909	0.316428	1.42892e-05	0.00210065	1.24524
Dnajc17	0.316449	0.00373512	0.0937258	1.24526
Plxnd1	0.317666	0.000236122	0.0152734	1.24631
Plcg2	0.318664	4.84477e-06	0.000989902	1.24718
Gtf3c6	0.320803	0.000256399	0.0158793	1.24903
Tesc	0.322057	4.48887e-06	0.000959821	1.25011
Cenpf	0.323061	0.00132588	0.0496062	1.25098
Cfap20dc	0.324976	0.00303019	0.0837204	1.25264
Bag4	0.325664	0.000903846	0.0377372	1.25324
Cdh4	0.327302	0.00357153	0.0908743	1.25466
Serpine1	0.328992	0.00122242	0.0471989	1.25614
Ankrd1	0.332061	0.00142041	0.0515526	1.25881
Gstp2	0.335381	0.000470892	0.0237141	1.26171
Insig1	0.336257	4.91805e-07	0.000160474	1.26248
Rgs7bp	0.342108	3.78459e-05	0.00411052	1.26761
Gm7488	0.342844	0.00124295	0.047467	1.26825
Pm20d1	0.344688	0.00173658	0.0588518	1.26988
Mthfd2	0.349376	0.00135621	0.050097	1.27401
Trub2	0.353342	0.000509392	0.0250462	1.27752
Gnb3	0.354016	0.000369751	0.0202836	1.27811
Ankrd23	0.361717	2.58427e-10	2.08953e-07	1.28495
Ninj1	0.36279	3.99623e-12	4.84676e-09	1.28591
Chchd6	0.36547	0.000196511	0.0136191	1.2883
Pold4	0.365994	8.79401e-05	0.00748468	1.28877
Ddah1	0.370536	0.000252794	0.0158372	1.29283
Myh7b	0.370645	2.13349e-05	0.00274786	1.29293
Car11	0.386672	0.000484811	0.0241642	1.30737
Proser2	0.386755	1.66972e-06	0.000419947	1.30745
Cdk6	0.406652	0.00231301	0.0720846	1.32561
Gm12338	0.422675	4.91402e-05	0.00499833	1.34041
Sec14l5	0.42442	1.50452e-06	0.000391015	1.34203
Aldob	0.427227	0.000886482	0.0375663	1.34465
Polq	0.428271	9.19497e-06	0.0015382	1.34562
Ntsr2	0.431805	0.000285896	0.017053	1.34892
Lingo3	0.434323	0.000987481	0.0402571	1.35128
Flnc	0.434977	2.8759e-13	5.06793e-10	1.35189
Gas2l1	0.445992	2.56824e-08	1.2889e-05	1.36225
Inpp5j	0.457522	1.65344e-07	6.50384e-05	1.37318
Dcaf17	0.468623	6.27155e-05	0.00577697	1.38379
Xntrpc	0.47063	0.00247538	0.0738251	1.38571
Rragb	0.482945	0.000874994	0.0375654	1.39759
Bend4	0.483914	0.00048345	0.0241642	1.39853
Star	0.49362	0.000218312	0.014642	1.40797
Mdga2	0.502662	0.000666965	0.030146	1.41683
Pkib	0.542192	0.00321546	0.0867507	1.45618
Insyn2a	0.550113	0.00416972	0.0999953	1.4642
Eps8l1	0.562262	0.00319769	0.0866652	1.47658
Lnx1	0.568883	8.58283e-13	1.13559e-09	1.48337
Cox19	0.569234	3.48215e-13	5.06793e-10	1.48374
Pla2g5	0.58649	2.67163e-09	1.69056e-06	1.50159
Upp1	0.586503	8.36833e-05	0.00720666	1.5016
Sstr3	0.60558	9.69948e-05	0.00796555	1.52159
Myoc	0.614463	1.13323e-07	4.58139e-05	1.53099
Rtn4r	0.656152	0.00143378	0.0517658	1.57587
Acta1	0.705379	0.000698182	0.0312657	1.63057
Gm53023	0.727069	0.00338938	0.0880876	1.65527
Grk5	0.743069	6.35146e-36	4.62196e-32	1.67373
Xkrx	0.804194	2.75189e-05	0.00332024	1.74617
Fuz	0.810155	2.06125e-17	4.99992e-14	1.7534
Adap1	0.820406	1.49089e-06	0.000391015	1.7659
Ntan1	0.833793	2.56753e-28	1.2456e-24	1.78236
Plb1	0.841534	0.000795974	0.0345809	1.79195
Lrp8	0.849467	0.00130038	0.0491374	1.80184
AI593442	0.905374	2.24733e-07	8.38659e-05	1.87303
Edn3	0.91053	5.03408e-06	0.00099008	1.87974
Tmem132e	0.93611	0.00341254	0.088217	1.91336
Aqp8	0.98534	4.85785e-06	0.000989902	1.97978
Tmem196	1.01243	5.90812e-10	4.29934e-07	2.0173
Pou3f1	1.0409	0.00116169	0.0454496	2.05751
Serpina3i	1.04525	0.000516633	0.0252456	2.06373
Rasl10a	1.41373	6.80877e-28	2.47737e-24	2.66425
Mgst2	1.43908	6.10259e-05	0.00573167	2.71147
Comtd1	1.67196	1.36179e-25	3.96389e-22	3.18648
Afap1l2	1.70121	5.67062e-05	0.00553894	3.25173
Atp2b2	1.78825	3.48171e-13	5.06793e-10	3.45395
Zfp768	2.46085	3.4451e-118	5.01399e-114	5.50542
Jsrp1	2.56496	2.22214e-14	4.62014e-11	5.91739
